# Supplementary material for: Essential omega-3 fatty acids tune microglial phagocytosis of synaptic elements in the mouse developing brain
Source: Nat Commun. 2020 Nov 30;11:6133. doi: 10.1038/s41467-020-19861-z (PMC7704669; doi:10.1038/s41467-020-19861-z)
Supplement: Supplementary file 4 — Source Data [file 41467_2020_19861_MOESM4_ESM.xlsx]

## Sheet: Fig 1B
	GOLGI DATA
	Spine density			Dendritic lenght				number of junction
	n-3 sufficient	n-3 deficient		n-3 sufficient	n-3 deficient			n-3 sufficient	n-3 deficient
	9.58333	7.22222		2364.99	1805.67			40	47
	7.81818	5		1403.36	1472.53			15	10
	8	7		1580.79	1918.05			17	21
	11.6154	6.66667		2848.95	1474.96			54	15
	12.875	7.2		2500.86	1819.19			23	27
	9.44444	7.42857		2555.68				44
	10	7.85714		2288.23				30
	9.76923	8.5		2535.95				35
	9.6875	6.5		2057.84				24
	10.7143	6.4		1497.78				23
	11	4.5		2070.72				27
	11.3077	7		2658.92				47
				2692.45				34
				2311.61				24
				2012.82				27

## Sheet: Fig 1D
	SAP102				Cofiline					PSD95
		n-3 sufficient	n-3 deficient			n-3 sufficient	n-3 deficient			n-3 sufficient	n-3 deficient
		1.29349	1.21809			0.817481	0.258742			0.559681	0.461401
		0.906655	0.757352			0.392114	0.229778			0.560878	0.381872
		1.01303	0.941363			0.458218	0.261115			0.301481	0.227853
		0.800291	0.778947			0.968228	0.207892			0.78334	0.207012
		1.38463	1.00347			0.379289	0.244773			0.741848	0.394404
						0.94476	0.307354			0.477231	0.336153
						0.509945					0.269599
											0.251731
						0.638577	0.251609

## Sheet: Fig 1E
				Y MAZE
				n-3 sufficient			n-3 deficient
				familiar	novel		familiar	novel
				43.8	62		49	55.8
				28.6	62.9		41.1	57.6
				28.2	51.3		67.7	37.3
				56.2	29.8		51.4	49.5
				31.8	97.9		45.4	51.1
				37	49.3		37.4	88
				41.7	75.8		101.4	38.2
				16.7	36.6		40.3	42
				18.5	76.6		44.6	47.9
				14	39.5		72.7	61.2
							31.3	73.2
							32.6	83.6
							91.8	26.7
							104.7	42.8
							47.8	57
							31.8	69
							35.2	70.2

## Sheet: Fig 2B
		EM DATA
		Spine inclusion			Contact cleft			Cellular inclusion			extracellular digestion
		n-3 sufficient	n-3 deficient		n-3 sufficient	n-3 deficient		n-3 sufficient	n-3 deficient		n-3 sufficient	n-3 deficient
		0.013	0.045		0.138	0.185		0.045	0.14		0.388	0.315
		0.029	0.037		0.116	0.201		0.116	0.116		0.364	0.291
		0.007	0.038		0.092	0.185		0.055	0.151		0.619	0.211

## Sheet: Fig 2D
	Iba1-PSD95 colocalization
		n-3 sufficient	n-3 deficient
		0.0318792	0.0484147
		0.0578798	0.0592036
		0.0544397	0.0752907
		0.0368838	0.0688664
		0.0485032
		0.0371458

## Sheet: Fig2F
			Kinetics
														AUC phago FACS
				n-3 sufficient					n-3 deficient
			60 min	17.4	10.4	13.5			25	16.2	12.9	13.5			n-3 sufficient	n-3 deficient
			90 min	20	13.3	19.9			35.1	20.4	23.3	23.9			82.45	134.4
			120 min	23.4	17.4	26.2			40.2	21	23.2	28.6			57.1	78.95
			180 min	30.5	26	35.1			44.4	29.3	29.2	40.5			78.75	78
																88.15

## Sheet: Fig 2G-J
	Gene Name	Accession #	#1 n-3 deficient	#2 n-3 deficient	#3 n-3 deficient	#4 n-3 deficient	#5 n-3 deficient	#6 n-3 deficient	#1 n-3 sufficient	#2 n-3 sufficient	#3 n-3 sufficient	#4 n-3 sufficient
	Upregulated genes
	Ccl3	NM_011337.1	17077	3229.39	5066.09	12124.1	5200.47	6433.97	187.42	174.95	176.69	113
	Ccl4	NM_013652.1	2064.08	714.61	812.39	1349.37	367.18	720.95	23.56	69.9	71.23	48.15
	Rasgef1b	NM_145839.2	1442.4	504.7	239.66	710.6	404.09	375.86	23.56	56.97	62.44	115.35
	Cd83	NM_009856.2	2469.44	747.54	895.83	1926.56	1271.61	1118.78	252.96	254.95	271.9	256.77
	Atf3	NM_007498.3	24568.1	19347	11703.6	16048.3	9839.95	10569.5	4300.36	2759.19	2098.49	2316.43
	Ccrl2	NM_017466.4	2325.84	1142.66	709.98	1286.02	566.26	800.52	203.8	219.39	295.34	260.68
	C3ar1	NM_009779.2	3585.55	1010.95	1200.21	2844.25	1495.74	1971.8	744.55	209.7	352.46	529.47
	Ccl2	NM_011333.3	911.61	1447.23	539.3	1376.65	1396.85	1426.87	465.98	153.13	290.94	232.55
	Ppp1r15a	NM_008654.1	2320.38	2821.92	2068.77	2099.01	1710.64	2080.97	883.83	601.62	468.18	545.1
	Nlrp3	NM_145827.3	2278.58	1299.06	1013.41	1843.85	1777.88	1536.96	760.94	513.54	413.99	442.74
	Apoe	NM_009696.2	12000	9650.1	4623.27	12041.4	8137.88	9593.47	4497	1545.45	1965.2	4387.82
	Rgs1	NM_015811.1	7817.32	6641.42	2797	6265.14	3284.82	3655.64	2325.82	1747.47	1181.53	1805.43
	Trim47	NM_001205081.1	1944.11	1150.89	1295.03	1859.69	1348.07	1073.45	769.13	411.72	409.59	483.37
	Adamts1	NM_009621.4	9118.85	13502.5	3445.59	7972.06	3565.64	6983.53	4456.03	1414.55	1802.6	3055.6
	Dab2	NM_023118.2	29.99	35.5	34.85	73.58	48.12	38.16	8.19	12.53	22.89	21.59
	Klhl38	NM_177755.3	111.79	76.66	36.74	58.62	53.4	43.71	8.19	21.41	33.14	33.31
	1810011O10Rik	NM_026931.2	371.73	146.63	179.92	312.9	340.81	189.89	64.52	86.06	128.35	111.44
	CEBPB	NM_009883.3	1651.44	1208.51	574.38	1271.06	406.73	994.81	523.34	375.35	288.01	411.48
	Myc	NM_010849.4	489.89	405.92	297.5	455.44	143.05	728.35	179.22	174.95	169.37	167.7
	Cd14	NM_009841.3	791.64	253.64	413.19	700.04	340.81	460.97	261.16	231.52	150.32	180.98
	Fos	NM_010234.2	41807.8	40049.7	27174.7	39059.2	30512.6	31251.1	23734.5	13247.3	10141.6	13199.2
	Il1a	NM_010554.4	1591.46	1550.13	1946.45	1420.64	777.2	1563.79	932.99	370.51	608.8	680.27
	Rgl1	NM_016846.3	126.34	56.08	43.38	83.26	79.76	76.1	31.75	38.38	36.07	31.74
	Fosb	NM_008036.2	10049.5	9748.88	6013.36	7738.9	8373.88	7600.63	6635.4	3547.88	2075.05	2798.53
	Manba	NM_027288.3	180.87	142.51	88.9	136.93	154.91	130.68	48.13	68.28	66.83	73.15
	Npl	NM_028749.1	360.83	298.91	197.94	385.93	566.26	302.77	187.42	187.88	101.99	180.2
	cathepsin	NM_001038492.2	108.16	93.12	55.71	90.3	53.4	63.14	31.75	42.42	41.93	36.43
	Rhob	NM_007483.2	11462	10938.4	6757.71	11685.1	6596.66	8686.79	6586.25	4187.88	3526.66	4258.11
	Ltc4s	NM_008521.1	2371.28	1043.88	1114.87	2013.66	1740.96	1307.52	1203.36	696.97	494.55	777.94
	Egr1	NM_007913.5	27556.5	26854.3	14431.6	21741.8	12483.4	17922.9	15918.2	8773.74	6857.58	9244.74
	Fth1	NM_010239.1	15508.3	11572.2	7374.05	14219	9110.87	12183.1	8290.42	5422.63	4622.32	5616.11
	Abca1	NM_013454.3	571.69	492.36	329.74	539.9	491.11	567.37	277.54	200.81	242.61	306
	Jun	NM_010591.2	11910.9	13893.5	11093	12615.1	8227.53	10953.5	8233.06	5591.51	4926.99	5713.78
	Socs3	NM_007707.2	709.84	945.1	617.05	582.14	678.32	688.57	679	288.89	285.08	335.69
	Junb	NM_008416.3	6926.61	11823.3	7513.44	6301.21	6369.9	6495.03	6340.45	3925.25	3514.94	4136.22
	SREBP1	NM_011480.1	322.65	228.94	142	208.2	288.07	211.17	203.8	114.34	109.31	130.98
	Tlr2	NM_011905.2	324.47	216.6	210.27	187.08	210.29	205.62	146.45	120.81	137.14	148.17
	Il1rl2	NM_133193.3	122.7	80.77	120.19	110.53	118	140.86	64.52	89.29	78.55	68.47
	Ctsl	NM_009984.3	986.14	755.77	517.49	864.57	575.49	836.6	670.81	402.83	394.94	581.82
	9030625A04Rik	NM_172488.2	319.02	327.72	269.06	252.19	380.36	238.93	203.8	183.84	194.27	266.15
	SRA1	NM_001164406.1	208.13	179.55	143.89	193.24	170.73	151.04	105.49	120.81	145.93	127.07
	Downregulated genes
	Icam1	NM_010493.2	239.04	340.07	306.99	282.1	361.9	249.11	343.09	334.14	355.39	420.86
	HIST1H2AB	NM_175660.2	304.48	442.97	269.06	348.97	260.39	358.28	474.18	443.23	361.25	463.05
	Ryk	NM_001042607.1	68.17	89.01	63.29	63.02	58.67	80.72	105.49	110.3	69.76	88
	Grm1	NM_001114333.2	75.44	72.54	65.19	74.46	59.99	64.99	113.68	78.79	97.59	75.5
	Rtn1	NM_001007596.1	55.44	113.7	116.39	87.66	111.41	101.08	121.87	132.93	151.79	116.13
	Tfeb	NM_001161723.1	133.61	84.89	108.81	104.37	96.9	120.51	179.22	134.55	134.21	134.1
	Map3k7	NM_172688.2	498.98	492.36	366.72	551.34	518.79	522.04	900.22	601.62	570.72	646.67
	Slc24a3	NM_053195.2	93.62	56.08	61.4	81.5	83.72	58.52	113.68	103.03	103.45	90.34
	Qdpr	NM_024236.2	180.87	216.6	135.36	169.48	144.37	114.95	277.54	212.12	233.82	195.83
	ADAM10	NM_007399.3	831.63	1117.97	749.8	945.52	934.09	1025.34	1981.71	1181.01	1070.21	1228
	Cxxc5	NM_133687.2	808	961.56	498.53	885.69	938.05	865.28	1760.5	1007.27	963.28	1195.97
	Ckb	NM_021273.4	920.7	1422.54	1308.3	1214.75	1573.52	1332.5	2514.26	1613.33	1591.67	2014.05
	Ttc28	NM_024477.3	399	385.35	253.89	295.3	264.34	277.79	638.04	357.58	412.52	484.93
	Tmem100	NM_026433.2	137.24	286.57	127.77	190.6	162.82	225.98	343.09	204.04	248.46	347.41
	Nfia	NM_010905.3	89.98	93.12	68.03	92.06	75.81	61.29	130.07	133.74	128.35	97.38
	Tm9sf4	NM_133847.3	195.41	204.25	131.57	190.6	129.86	172.32	293.93	254.14	257.25	242.71
	Snn	NM_009223.3	155.42	274.22	152.43	198.52	241.93	193.59	384.05	275.15	258.72	341.16
	Abi3	NM_001163464.1	929.79	903.94	517.49	638.45	694.14	683.94	1629.41	1012.93	728.91	1158.46
	Epn2	NM_010148.2	117.25	142.51	107.86	146.61	139.09	118.65	203.8	199.19	226.49	178.64
	Sema4d	NM_013660.3	538.97	846.32	462.49	391.21	605.81	672.84	1408.19	755.15	682.04	900.61
	Map2k1	NM_008927.3	297.21	475.89	413.19	456.32	541.21	553.49	851.06	824.65	617.59	631.83
	Zfpm1	NM_009569.3	68.17	89.01	92.69	59.5	82.4	52.97	130.07	128.08	122.49	95.81
	Rbbp9	NM_015754.2	77.26	105.47	103.12	157.16	143.05	95.53	220.19	150.71	200.13	166.92
	Adora3	NM_001174169.1	377.19	619.95	546.88	596.21	638.77	676.54	1334.45	816.57	686.44	906.08
	Ang	NM_007447.2	169.96	158.97	136.31	200.28	153.59	212.1	433.21	295.35	181.08	216.92
	Gpr34	NM_011823.4	4249.04	7917.33	3941.5	7162.59	6600.62	7782.89	15492.2	8149.9	6908.85	10598
	Rtn4rl1	NM_177708.4	180.87	158.97	113.55	81.5	153.59	77.02	261.16	209.7	200.13	167.7
	Bin1	NM_001083334.1	742.56	1488.39	923.33	992.15	1093.62	1053.09	2620.77	1408.89	1166.89	1749.17
	Acp2	NM_007387.2	411.73	858.67	619.9	649.01	517.48	789.41	1588.44	791.52	834.38	1074.86
	Epb4.1l2	NM_001199265.1	3638.27	4385.94	2302.04	3517.34	3134.52	3277.24	8069.2	4960.4	3957.31	5614.55
	Cttnbp2nl	NM_001163332.1	1220.63	1504.85	867.38	1616.85	1249.19	1672.04	3259.84	2064.24	1678.1	2087.5
	Itgb5	NM_001145884.1	4463.54	6221.61	2912.69	4396.32	3054.1	4769.56	9716.02	6195.15	5250.71	8037.54
	Sgce	NM_001130188.1	362.65	434.74	260.52	396.49	310.49	406.39	875.64	566.87	422.77	610.73
	D18Ertd653e	NM_172631.3	1142.47	1451.35	665.41	983.35	985.51	983.7	2833.8	1315.96	1245.98	1723.38
	Gm10790	NR_033545.1	299.02	451.2	199.84	361.29	335.54	352.73	892.03	468.28	500.41	459.15
	Tjp1	NM_009386.1	631.68	887.48	536.45	696.52	558.35	742.23	1621.21	1169.7	868.07	1045.95
	Spsb1	NM_029035.2	148.15	101.35	105.96	114.93	91.63	114.03	293.93	189.49	170.83	130.98
	C3	NM_009778.2	22.72	31.38	35.8	26.95	24.39	8.56	39.94	44.85	50.72	39.56
	Lair1	NM_001113474.1	424.45	661.11	231.13	370.97	534.61	387.88	851.06	814.95	479.9	909.99
	Tppp	NM_182839.2	139.06	397.69	235.87	216.12	208.97	225.05	605.27	347.07	331.96	389.6
	IL6ST	NM_010560.2	431.72	368.88	214.06	340.18	396.18	350.88	1006.73	547.47	356.86	574.79
	Cx3cr1	NM_009987.3	5659.63	10679.1	5793.37	9895.43	8017.91	11536.4	23062.6	12580.6	10960.5	15009.6
	Siglech	NM_178706.4	400.82	438.85	347.76	359.53	476.6	401.76	1088.66	678.38	542.89	602.13
	Slco2b1	NM_175316.3	2660.31	4143.11	2459.44	3314.97	2922.25	4489.23	9306.36	4807.68	4286.88	5617.67
	Golm1	NM_001035122.2	2691.21	2550.28	1606.99	2439.52	2579.47	2376.11	6242.13	4195.15	3123.84	3628.34
	A430107D22Rik	NM_178785.3	335.38	521.17	322.16	305.86	361.9	326.82	1039.5	582.22	406.66	595.1
	D830030K20Rik	NM_177135.4	369.92	467.66	795.32	372.73	893.22	465.6	1055.89	936.97	1150.77	979.53
	Vat1l	NM_173016.3	22.72	76.66	52.86	23.43	38.89	20.59	97.29	65.86	44.86	80.19
	LOC100038847	NM_001164727.1	3156.56	3966.13	3242.67	3753.14	4360.64	5225.68	8855.74	6301.01	6932.29	7066.31
	Ifi202b	NM_008327.2	129.97	154.86	135.36	120.21	182.6	147.34	195.61	290.51	387.62	198.95
	Rgmb	NM_178615.3	411.73	566.44	296.56	485.35	433.1	506.31	1227.94	614.55	600.01	913.11
	Ccr5	NM_009917.5	469.89	1657.14	863.59	883.93	1274.24	1141.91	3145.13	1717.58	1281.14	1689.79
	ADAM17	NM_001277266.1	237.22	265.99	146.74	219.63	197.1	245.41	531.53	343.84	348.07	411.48
	Ppp1r9a	NM_181595.3	146.33	442.97	196.04	209.96	177.33	272.24	613.46	434.34	400.8	354.44
	Rnf180	NM_027934.2	337.2	566.44	284.23	334.9	383	349.03	973.96	553.13	567.79	727.15
	FcgrIIIa (CD16a)	NM_144559.1	49.99	72.54	63.29	76.22	40.21	55.74	146.45	106.26	116.63	80.97
	P2ry12	NM_027571.3	9336.98	18618.5	7942.98	12867.6	11213.7	13674.5	36933.6	17897.8	14196.2	23711.6
	CD200R	NM_021325.3	77.26	109.58	66.14	88.54	125.91	107.55	261.16	171.72	162.04	138.79
	Gpr165	NM_029536.3	264.49	1200.28	634.12	669.24	1123.94	1227.95	2358.59	1492.93	882.72	1803.86
	Fgd2	NM_001159538.1	166.33	582.91	320.26	224.91	248.52	319.42	883.83	460.2	450.61	586.51
	Trem2	NM_031254.2	79.07	233.06	116.39	169.48	77.13	110.33	359.47	211.31	207.45	239.58
	P4ha1	NM_011030.1	277.21	480.01	246.3	280.34	237.97	319.42	883.83	477.17	409.59	620.89
	Gtf2h2	NM_022011.4	971.6	1945.25	822.82	1253.47	1021.11	1224.25	3562.98	1920.4	1519.9	2407.85
	Zfp691	NM_001145935.1	324.47	438.85	262.42	400.89	417.28	352.73	1039.5	705.05	561.93	551.35
	Tmem144	NM_027495.4	108.16	138.4	93.64	114.05	114.04	82.57	236.58	158.79	205.99	248.18
	Plxna4	NM_175750.3	120.88	113.7	91.74	92.93	99.54	126.98	212	204.85	211.84	217.71
	Itgax	NM_021334.2	40.9	47.85	65.19	46.3	61.31	34.46	72.71	78.79	121.03	116.13
	Bend6	NM_177235.3	29.99	64.31	26.31	44.54	21.75	48.34	80.91	56.97	77.08	95.03
	Csf3r	NM_007782.2	593.5	850.44	411.29	682.44	545.16	965.2	2186.54	1057.37	841.7	1256.91
	SEMA3C	NM_013657.5	22.72	89.01	48.12	26.07	25.71	28.91	64.52	79.6	113.7	59.87
	Bco2	NM_133217.3	126.34	422.39	248.2	305.86	235.34	318.49	826.48	279.19	440.35	645.89
	MPO (myeloperoxidase)	XM_006532404.1	17.27	27.27	37.69	16.39	23.07	17.81	31.75	33.54	78.55	42.68
	ENSMUSG00000079376	NM_001205306.1	1840.49	1644.79	1081.68	2020.7	1994.09	2948.8	5177.03	3092.93	3393.36	3763.51
	Erf	NM_010155.3	35.45	47.85	52.86	32.22	38.89	34.46	31.75	94.95	110.77	86.44
	Tmc7	NM_172476.4	106.34	241.29	87	103.49	99.54	125.13	392.25	227.47	118.1	291.94
	4933406P04Rik	XR_141521.1	17.27	27.27	36.74	24.31	34.94	17.81	64.52	47.27	66.83	38.77
	Mmp2	NM_008610.2	44.54	158.97	85.1	43.66	46.8	60.37	154.65	103.03	163.51	184.11
	Tmem204	NM_001001183.1	20.9	35.5	37.69	22.55	42.85	29.84	48.13	61.01	81.48	73.15
	Tlr3	NM_126166.2	24.54	80.77	88.9	53.34	58.67	55.74	146.45	107.88	129.82	120.82
	Spnb4	NM_001199234.1	11.82	14.92	41.48	18.15	19.12	10.41	15.36	58.59	47.79	41.12
	Scoc	NM_019708.3	1102.48	2295.1	1030.48	1647.64	1113.4	1627.63	4415.07	2334.14	2208.35	3445.5
	B930046C15Rik	AK047289.1	4403.55	5851.18	8491.05	4643.56	7784.55	5530.99	10666.4	12864.2	16665.8	11703.7
	Asph	NM_001177849.1	895.25	1369.03	614.21	997.43	1059.34	1128.03	3358.16	1618.99	1552.13	2124.22
	WNT7A	NM_009527.3	13.63	6.69	16.83	8.47	11.21	7.63	8.19	35.15	28.75	20.02
	Pycard	NM_023258.4	44.54	163.09	75.62	51.58	94.27	81.65	269.35	146.67	144.46	175.51
	Sall1	NM_021390.3	755.28	1928.79	967.89	1425.04	1669.77	1627.63	4578.93	2487.68	2258.15	2762.59
	Pros1	NM_011173.2	420.81	595.25	488.1	556.62	621.63	698.75	1916.17	1190.71	871	944.37
	Garnl3	NM_178888.4	64.53	97.24	75.62	45.42	83.72	76.1	228.38	141.01	137.14	139.57
	Fabp5	NM_010634.2	51.81	93.12	113.55	48.94	90.31	38.16	72.71	146.67	268.97	153.63
	MR	NM_001083906.1	33.63	76.66	75.62	43.66	61.31	42.79	146.45	96.57	141.54	107.53
	Camk2n1	NM_025451.2	29.99	51.96	67.09	37.5	42.85	35.39	72.71	98.99	119.56	109.88
	B4galt4	NM_019804.3	57.26	175.44	105.02	125.49	121.95	158.44	252.96	253.33	296.8	323.97
	Slc2a5	NM_019741.3	239.04	451.2	328.79	364.81	153.59	499.83	1195.17	650.1	566.32	686.52
	Il21r	NM_021887.1	308.11	138.4	230.18	193.24	224.79	174.17	597.07	433.54	488.69	435.7
	IL34	NM_001135100.1	31.81	76.66	60.45	21.67	34.94	28.91	113.68	73.94	132.75	73.15
	Atp8a2	NM_015803.2	371.73	961.56	449.22	389.45	323.67	492.43	1834.24	767.27	799.22	1235.82
	Jam2	NM_023844.4	53.62	191.9	53.81	192.36	220.83	209.32	654.43	239.6	192.8	354.44
	Myo1b	NM_010863.2	168.14	142.51	204.58	232.83	292.03	146.41	736.36	530.51	475.51	123.16
	Gpr56	NM_018882.3	117.25	274.22	115.45	92.06	102.18	124.21	482.37	275.15	200.13	342.72
	Ebf3	NM_001113414.1	53.62	113.7	59.5	39.26	58.67	62.22	171.03	141.82	129.82	170.04
	Olfml2b	NM_177068.4	26.36	76.66	55.71	42.78	56.03	21.51	113.68	118.38	119.56	90.34
	Fgfr1	NM_001079908.1	6.36	35.5	29.16	7.59	17.8	11.33	39.94	45.66	58.04	27.05
	Tmem119	NM_146162.2	2240.4	5715.36	2705.98	3821.77	1941.36	4123.78	12665.5	6115.96	5600.8	8540.74
	Scamp5	NM_020270.2	60.9	117.82	129.67	85.02	92.95	142.71	449.6	208.08	179.62	173.17
	Fads1	NM_146094.2	248.13	360.65	236.82	248.67	201.06	284.26	613.46	571.72	740.63	616.98
	Psd	NM_028627.2	2.73	43.73	53.81	26.07	29.66	19.66	56.33	56.16	118.1	52.84
	Tmeff1	NM_021436.2	15.45	4.12	13.99	1	8.57	1.16	8.19	17.37	22.89	23.15
	Ptprm	NM_008984.2	84.53	163.09	40.54	96.45	95.58	125.13	269.35	239.6	210.38	275.53
	Tlr5	NM_016928.2	26.36	31.38	19.68	13.75	38.89	28.91	64.52	62.63	80.01	56.75
	Adamts16	NM_172053.2	11.82	39.61	31.05	15.51	85.04	29.84	64.52	80.4	106.38	105.19
	Eng	NM_001146350.1	160.87	282.45	204.58	110.53	170.73	159.36	695.39	386.67	329.03	416.17
	CD36	NM_007643.3	2.73	6.69	18.73	18.15	27.03	16.88	8.19	48.08	59.51	37.21
	Itga9	NM_001113514.1	69.98	274.22	167.6	93.81	148.32	176.94	597.07	354.34	286.55	346.63
	Gpr40	NM_194057.2	1.82	10.8	35.8	13.75	24.39	12.26	8.19	56.16	62.44	41.9
	Tspan18	NM_183180.2	8.18	43.73	36.74	15.51	28.35	14.11	64.52	56.16	68.3	61.43
	Ecscr	NM_001033141.1	73.62	179.55	109.76	152.77	128.54	97.38	392.25	286.46	217.7	374.76
	Cntn1	NM_001159647.1	19.09	19.04	42.43	7.59	24.39	14.11	8.19	69.09	85.87	54.4
	WNT2	NM_023653.4	1	4.12	7.35	4.07	3.3	1	8.19	6.87	12.63	8.3
	Gp9	NM_018762.1	1.82	27.27	43.38	13.75	37.57	24.29	7.17	103.84	81.48	70.03
	Arhgap22	NM_153800.4	95.43	233.06	141.05	82.38	13.84	50.19	465.98	107.88	213.31	318.5
	Pon3	NM_173006.1	91.8	389.46	181.82	184.44	137.77	204.7	703.58	387.47	389.08	671.68
	Plxdc2	NM_026162.5	855.26	3344.63	1525.45	1271.94	1474.64	2322.45	8118.36	4336.57	2961.25	4274.52
	Tanc2	NM_181071.3	399	611.72	261.47	238.11	310.49	343.47	1621.21	778.59	630.77	921.71
	Rab6b	NM_173781.4	17.27	117.82	57.6	41.02	61.31	47.42	146.45	141.01	189.87	149.73
	Kcnd1	NM_008423.1	13.63	117.82	74.67	46.3	62.62	95.53	252.96	159.6	125.42	222.39
	Csmd3	NM_001081391.2	77.26	315.38	70.88	115.81	162.82	125.13	506.95	400.4	285.08	424.77
	NRG1	NM_178591.2	13.63	47.85	58.55	21.67	25.71	16.88	80.91	63.43	147.39	53.62
	Capn3	NM_001109761.1	235.4	599.37	234.92	269.79	212.92	365.68	1522.9	654.14	547.28	884.2
	Ttr	NM_013697.4	10	187.79	57.6	27.83	34.94	75.17	154.65	186.26	140.07	260.68
	BMP6	NM_007556.2	2.73	19.04	50.97	14.63	20.44	20.59	8.19	73.13	101.99	62.22
	NOX1	NM_172203.1	1	2.57	12.09	9.35	13.84	2.08	8.19	30.3	28.75	12.21
	Nav2	NM_175272.3	66.35	241.29	70.88	52.46	58.67	41.86	400.44	186.26	203.06	244.27
	Mmp12	NM_008605.3	10	4.12	40.54	16.39	24.39	11.33	8.19	57.78	88.8	57.53
	Hist1h2ac	NM_178189.4	13.63	80.77	41.48	26.07	21.75	27.99	105.49	68.28	144.46	102.85
	Siglec1	NM_011426.3	1.82	2.57	32.95	11.11	24.39	6.71	8.19	45.66	71.23	37.99
	Plxna1	NM_008881.2	1	10.8	33.9	7.59	29.66	6.71	8.19	73.94	60.97	41.12
	Fcrls	NM_030707.3	1624.18	3180	652.14	1451.44	902.45	1509.21	7200.73	2869.9	4062.77	5131.67
	Slco4a1	NM_148933.1	197.23	562.33	198.89	234.59	164.14	156.59	1080.47	444.04	701.08	989.69
	Cbr3	NM_173047.3	6.36	6.69	32	16.39	7.25	8.56	8.19	49.7	68.3	37.99
	Slc46a1	NM_026740.2	40.9	76.66	104.07	38.38	65.26	50.19	244.77	185.45	214.77	165.35
	Upk1b	NM_178924.4	8.18	6.69	27.26	14.63	13.84	11.33	8.19	54.55	80.01	43.46
	Khdrbs3	NM_010158.2	15.45	47.85	52.86	77.98	100.86	126.98	334.89	330.1	217.7	78.62
	Tnfrsf17	NM_011608.1	24.54	101.35	80.36	70.94	87.67	70.55	384.05	204.85	192.8	234.9
	TREM1	NM_021406.5	1.82	19.04	1	22.55	1.32	21.51	8.19	44.04	47.79	58.31
	ll7r	NM_008372.3	99.07	208.36	98.38	89.42	67.9	82.57	474.18	246.87	307.06	498.99
	Ak1	NM_001198790.1	73.62	340.07	99.33	69.18	81.08	110.33	564.3	372.93	374.44	538.06
	BMP7	NM_007557.2	1	6.69	36.74	2.31	5.93	9.48	8.19	58.59	49.25	33.31
	WNT5A	NM_009524.2	2.73	2.57	35.8	13.75	23.07	12.26	7.17	69.9	87.34	56.75
	Kitl	NM_013598.1	4.54	2.57	8.3	13.75	1.32	40.94	48.13	56.97	1.46	95.03
	Chi3l1	NM_007695.2	1.82	2.57	14.93	2.31	5.93	1	8.19	22.22	34.61	21.59
	Cfb	NM_008198.2	1.82	4.12	7.35	1	1.32	1	8.19	10.1	25.82	7.52
	Arg1	NM_007482.3	1.82	4.12	9.25	1	1.32	1	8.19	17.37	30.21	6.74
	Olfml3	NM_133859.2	213.59	973.91	227.34	174.76	187.87	290.74	3022.24	900.61	1237.2	2300.81
	Gal3st4	NM_001033416.2	10	109.58	28.21	30.47	23.07	22.44	293.93	184.65	134.21	286.47
	Not significantly affected genes
	Atg8	NM_026160.4	473.53	335.96	306.99	324.34	297.3	294.44	269.35	261.41	264.58	248.18
	CD163	NM_053094.2	15.45	14.92	49.07	11.99	27.03	11.33	39.94	35.15	44.86	34.87
	Slc1a3	NM_148938.3	529.88	846.32	270.95	611.17	227.43	514.63	1260.72	541.01	652.75	1218.63
	Gpnmb	NM_053110.4	2.73	14.92	20.62	13.75	7.25	5.78	8.19	35.15	40.46	19.24
	Cryl1	NM_030004.3	89.98	121.93	130.62	91.18	88.99	106.63	302.12	162.83	121.03	133.32
	Arhgap5	NM_009706.2	1426.04	2204.55	1309.25	1768.18	2023.1	1912.59	4464.23	2289.7	1962.27	2561
	Cln3	NM_001146311.1	409.91	200.13	178.03	300.58	309.17	257.43	261.16	140.2	128.35	142.7
	Leprel1	NM_173379.2	128.15	274.22	180.87	151.89	118	190.82	384.05	254.14	201.59	229.43
	Ophn1	NM_052976.3	186.32	307.14	146.74	162.44	197.1	178.79	564.3	229.09	214.77	391.17
	F11r	NM_172647.2	246.31	447.08	382.84	509.11	650.64	712.62	2112.8	881.21	774.32	640.42
	P2ry13	NM_028808.3	1293.34	1932.9	926.17	1559.66	1443	2002.33	5193.42	2130.5	1701.53	2681.33
	Gpr120	NM_181748.2	33.63	51.96	57.6	26.95	42.85	31.69	39.94	73.94	170.83	76.28
	FGF2	NM_008006.2	2.73	6.69	23.47	4.07	17.8	9.48	8.19	34.34	50.72	20.8
	Il1b	NM_008361.3	60.9	60.19	128.72	149.25	172.05	92.75	7.17	68.28	78.55	59.09
	TPP2	NM_009418.2	1816.86	1138.54	879.71	1486.63	1345.44	1266.81	1334.45	689.7	607.34	909.21
	Large	NM_010687.1	62.71	228.94	55.71	42.78	45.49	56.67	195.61	143.43	157.65	152.07
	Basp1	NM_027395.2	1435.13	1834.12	1080.73	1526.22	1524.74	1599.88	2932.11	1862.22	1421.76	2144.54
	Spire1	NM_176832.2	462.62	237.18	220.7	345.45	359.27	293.51	203.8	216.16	220.63	249.74
	Cfh	NM_009888.3	10	6.69	50.02	13.75	25.71	13.18	8.19	61.82	75.62	52.84
	Ptprz1	NM_001081306.1	37.26	27.27	39.59	19.91	21.75	17.81	15.36	63.43	74.15	49.71
	Pmepa1	NM_022995.3	448.08	940.98	262.42	386.81	397.5	419.34	1858.81	701.01	588.3	920.15
	Slfn14	XM_894124.3	4.54	35.5	41.48	14.63	36.26	13.18	15.36	60.2	97.59	52.84
	Hmgn1	NM_008251.3	780.73	652.88	873.07	739.63	820.71	545.17	744.55	1006.46	1235.73	827.17
	Mcoln1	NM_053177.1	100.89	51.96	23.47	81.5	66.58	77.02	56.33	23.84	6.77	46.59
	Sv2a	NM_022030.3	119.06	93.12	68.98	90.3	98.22	97.38	89.1	80.4	56.58	70.81
	Casp1	NM_009807.2	208.13	179.55	205.53	260.11	247.2	234.3	203.8	157.98	186.94	198.95
	BMP4	NM_007554.2	4.54	4.12	21.57	7.59	17.8	3.01	8.19	20.61	49.25	25.49
	Omg	NM_019409.2	1.82	2.57	38.64	11.99	33.62	11.33	8.19	41.62	78.55	52.84
	Pla2g15	NM_133792.2	1017.04	1266.14	910.05	1291.3	1207	1238.13	2301.24	1322.42	1178.6	1517.1
	Sall3	NM_178280.3	344.47	368.88	230.18	253.95	261.7	281.49	695.39	335.76	307.06	421.64
	Apoc1	NM_007469.4	37.26	14.92	1.66	19.03	16.48	14.11	8.19	2.02	1.46	9.08
	Tubgcp5	NM_146190.2	798.91	549.98	331.64	539.9	822.03	631.21	1268.91	852.12	660.07	774.03
	Mecp2	NM_010788.2	95.43	56.08	37.69	72.7	94.27	71.47	121.87	102.22	88.8	78.62
	Liph	NM_001083894.1	229.95	134.28	141.05	204.68	110.09	176.02	367.67	250.91	194.27	175.51
	Csf1	NM_001113530.1	1682.35	471.78	328.79	619.09	419.91	479.48	154.65	157.98	186.94	149.73
	Havcr2	NM_134250.2	518.97	331.84	180.87	399.13	244.56	352.73	310.31	186.26	173.76	165.35
	Tmem47	NM_138751.2	1	19.04	9.25	3.19	8.57	4.86	8.19	12.53	27.28	18.46
	C5aR	NM_007577.3	424.45	158.97	190.35	324.34	149.64	514.63	171.03	126.46	159.11	111.44
	Ppm1l	NM_178726.3	151.78	261.87	130.62	176.52	259.07	195.45	326.7	225.86	239.68	246.62
	Ctnna2	NM_001109764.1	17.27	31.38	46.23	24.31	32.3	15.96	8.19	73.94	100.52	55.18
	Pmp22	NM_008885.2	2040.45	805.16	356.29	1067.82	608.45	705.22	482.37	262.22	210.38	438.05
	Cxcl2	NM_009140.2	79.07	64.31	20.62	32.22	19.12	14.11	8.19	18.99	12.63	8.3
	Inpp5d	NM_010566.2	2469.44	1500.74	1122.45	2003.11	1893.9	1973.65	1891.59	1107.47	812.41	1276.45
	Cntn3	NM_008779.2	2.73	31.38	52.86	7.59	19.12	11.33	8.19	58.59	91.73	48.15
	ERBB2	NM_001003817.1	1.82	27.27	31.05	8.47	13.84	6.71	8.19	35.96	62.44	31.74
	Lrp12	NM_172814.3	335.38	196.02	192.25	209.96	222.15	203.77	121.87	189.49	181.08	188.01
	Igf1	NM_001111274.1	13.63	19.04	25.36	9.35	20.44	11.33	8.19	26.26	55.11	38.77
	Slc2a3	NM_011401.3	264.49	150.74	109.76	179.16	99.54	89.97	80.91	84.44	106.38	72.37
	IL6	NM_031168.1	10	43.73	36.74	26.95	34.94	25.21	39.94	34.34	52.18	41.12
	Spata13	XM_901902.2	348.1	331.84	204.58	261.87	272.25	278.71	564.3	291.31	324.63	356.79
	Tgfbr1	NM_009370.2	7037.5	9168.55	4325.53	8276.49	6114.12	7723.68	13837.2	8360.81	7301.41	9397.1
	Fpn1	NM_016917.2	562.6	344.19	205.53	473.03	298.62	337.92	1006.73	406.06	411.06	599.79
	C5	NM_010406.1	1	14.92	18.73	16.39	13.84	14.11	8.19	29.49	65.37	23.15
	Limk1	NM_010717.2	257.21	171.32	146.74	161.56	185.24	218.57	171.03	153.13	137.14	141.13
	IDO	NM_008324.1	1	14.92	29.16	11.11	15.16	3.01	8.19	28.69	43.39	24.71
	Prune2	NM_181348.4	1.82	23.15	30.11	10.23	24.39	10.41	8.19	28.69	66.83	42.68
	Adcyap1r1	NM_001025372.1	29.99	51.96	66.14	28.71	36.26	17.81	8.19	89.29	141.54	80.97
	Cfp	NM_008823.3	6.36	14.92	14.93	9.35	8.57	11.33	7.17	20.61	37.54	16.12
	Tlr1	NM_030682.1	380.82	270.1	278.54	348.09	331.58	379.56	375.86	146.67	301.2	109.88
	Mycl1	NM_008506.2	289.93	282.45	140.1	238.11	219.52	153.81	97.29	172.53	131.28	215.36
	Stabilin2	NM_138673.2	10	35.5	10.19	5.83	17.8	7.63	15.36	27.07	36.07	25.49
	SRB1	NM_016741.1	129.97	89.01	95.53	83.26	120.63	130.68	64.52	92.53	88.8	99.72
	C4a	NM_011413.2	33.63	43.73	38.64	26.95	32.3	26.14	15.36	62.63	96.13	54.4
	Nefl	NM_010910.1	28.18	43.73	50.97	19.03	57.35	19.66	31.75	53.74	87.34	58.31
	Igfbp5	NM_010518.2	42.72	64.31	74.67	25.19	49.44	22.44	31.75	112.73	110.77	60.65
	Alcam	NM_009655.1	20.9	2.57	25.36	14.63	33.62	12.26	15.36	40	41.93	26.27
	Blnk	NM_008528.4	1662.35	1541.9	757.39	1624.77	1011.88	1028.11	2334.02	1499.39	1332.41	1692.13
	Fscn1	NM_007984.2	409.91	1089.15	1069.35	751.07	953.87	1404.66	2088.22	1504.24	851.96	1171.74
	IL10	NM_010548.1	1.82	14.92	35.8	10.23	9.89	10.41	8.19	33.54	63.9	23.93
	CD206	NM_008625.1	48.17	64.31	135.36	63.9	120.63	76.1	31.75	54.55	84.41	30.18
	Dnajb4	NM_027287.3	1144.29	1776.5	761.18	982.47	796.98	809.77	1113.24	529.7	443.28	533.37
	SFRP2	NM_009144.2	1.82	31.38	44.33	13.75	24.39	13.18	8.19	49.7	69.76	43.46
	Sytl1	NM_031393.2	11.82	39.61	26.31	9.35	25.71	15.03	8.19	58.59	59.51	34.09
	Cst7	NM_009977.3	149.97	220.71	114.5	142.21	120.63	118.65	285.74	189.49	144.46	170.04
	Gnaq	NM_008139.5	471.71	377.11	269.06	458.08	444.96	489.65	433.21	293.74	295.34	320.85
	Aif1 (Iba1)	NM_019467.2	1.82	23.15	33.9	15.51	33.62	18.73	7.17	51.31	63.9	37.99
	Grap	NM_027817.3	193.59	126.05	132.51	91.18	104.81	109.4	212	161.21	144.46	138.01
	Tgfa	NM_031199.2	615.32	492.36	255.78	530.22	410.68	478.55	506.95	217.78	248.46	346.63
	Nrcam	NM_176930.4	1.82	31.38	46.23	6.71	17.8	15.03	7.17	44.04	77.08	44.24
	Mafb	NM_010658.2	6104.98	3838.54	2034.64	5007.82	3686.93	3771.29	4341.33	1850.1	1824.58	2723.52
	Kcnma1	NM_010610.2	4.54	35.5	48.12	4.95	36.26	9.48	8.19	56.97	63.9	55.96
	ATG7	NM_028835.1	115.43	43.73	36.74	81.5	86.36	66.84	15.36	50.51	58.04	52.84
	CyclinD1 and Cyclin D2	NM_009829.3	29.99	51.96	80.36	41.02	57.35	32.61	8.19	113.54	148.86	91.13
	Fabp3	NM_010174.1	10	31.38	43.38	7.59	27.03	15.03	8.19	47.27	71.23	44.24
	Cysltr1	NM_021476.4	80.89	191.9	166.65	174.76	214.24	234.3	244.77	198.38	200.13	259.12
	C1qc	NM_007574.2	16231.8	10761.4	7866.18	15559.1	8228.85	12644.7	11903.6	6462.63	5372.29	9722.15
	Tim4	NM_178759.4	4.54	27.27	24.42	14.63	16.48	4.86	23.56	25.45	31.68	16.12
	FcgrIIa (CD32a)	NM_010188.5	2491.25	2743.72	1826.03	3724.99	1907.08	3185.64	2694.51	1640	1402.72	2047.65
	Ccnd1	NM_007631.1	475.35	373	238.71	399.13	174.69	423.04	613.46	397.17	375.9	466.96
	Tlr7	NM_133211.3	1915.02	883.36	578.18	1056.38	715.24	868.98	859.25	603.23	399.34	551.35
	Rab3il1	NM_144538.2	775.28	1163.24	750.75	1015.91	889.27	1010.53	1752.3	987.88	879.79	1206.91
	Pak1	NM_011035.2	211.77	537.63	596.19	461.6	781.16	621.03	1047.7	650.1	570.72	677.93
	Clu	NM_013492.2	49.99	171.32	84.15	31.34	95.58	119.58	89.1	143.43	129.82	203.64
	Lgals3	NM_001145953.1	10	31.38	41.48	10.23	24.39	15.03	8.19	52.12	62.44	36.43
	Dagla	NM_198114.2	122.7	200.13	71.83	79.74	52.08	90.9	400.44	106.26	110.77	173.17
	Grn	NM_008175.3	12092.7	7522.21	5098.33	10035.3	6359.35	9653.61	8503.44	4731.72	4172.63	6875.66
	Tlr4	NM_021297.2	351.74	471.78	280.44	480.95	319.71	504.46	572.49	451.31	387.62	567.75
	Gpr37l1	NM_134438.3	8.18	19.04	52.86	18.15	27.03	8.56	8.19	65.86	69.76	33.31
	Dst	NM_133833.2	2665.76	1245.56	878.76	1638.85	1560.34	1157.64	1547.48	850.5	663	862.33
	Klf12	NM_010636.3	122.7	171.32	66.14	74.46	49.44	64.99	80.91	130.51	148.86	184.11
	Bhlhb2	NM_011498.4	15.45	23.15	23.47	19.03	21.75	12.26	8.19	35.96	34.61	32.52
	Chst7	NM_021715.1	333.56	447.08	426.46	444	604.49	607.15	1072.27	674.34	478.44	447.43
	Flot1	NM_008027.2	224.49	150.74	107.86	222.27	123.27	225.05	187.42	94.14	90.27	130.98
	DKK1	NM_010051.3	19.09	51.96	67.09	22.55	52.08	26.14	31.75	73.13	100.52	47.37
	Ch25h	NM_009890.1	19.09	35.5	65.19	18.15	45.49	16.88	8.19	73.94	106.38	58.31
	Hexb	NM_010422.2	35291.1	34695	20005.3	32955.6	26210.6	31540.7	58489.7	35213.3	25151.3	39155.1
	Ncam1	NM_001113204.1	13.63	39.61	44.33	18.15	34.94	17.81	8.19	77.98	53.65	51.28
	Syngr1	NM_009303.2	544.42	298.91	178.03	386.81	265.66	326.82	310.31	244.44	140.07	228.64
	Gpm6a	NM_153581.5	15.45	31.38	67.09	23.43	52.08	28.91	15.36	62.63	104.92	66.12
	Extl3	NM_018788.3	697.12	619.95	387.58	497.67	409.37	497.06	982.15	551.52	460.86	718.56
	Unc13a	NM_001029873.2	17.27	43.73	53.81	26.07	27.03	20.59	8.19	70.71	81.48	51.28
	Etl4	NM_178059.5	20.9	23.15	37.69	23.43	34.94	12.26	8.19	68.28	55.11	36.43
	Spint1	NM_016907.3	10	35.5	32.95	13.75	34.94	4.86	8.19	51.31	50.72	40.34
	Cybb	NM_007807.2	10	27.27	20.62	26.95	28.35	37.24	8.19	58.59	56.58	37.21
	Spp1	NM_009263.3	26.36	23.15	32.95	30.47	37.57	33.54	8.19	40	77.08	70.03
	Ptprg	NM_008981.3	1.82	47.85	54.76	19.03	45.49	27.06	7.17	73.94	88.8	59.87
	Clstn1	NM_023051.4	122.7	163.09	67.09	121.97	100.86	154.74	244.77	131.31	97.59	191.14
	Aplp1	NM_007467.3	20.9	43.73	26.31	8.47	8.57	16.88	8.19	45.66	50.72	35.65
	Abhd12	NM_024465.3	1809.59	1998.75	1195.47	1418	1813.47	1618.38	2694.51	1714.34	1593.14	1953.1
	Snx24	NM_029394.3	1102.48	138.4	168.55	611.17	352.67	328.67	244.77	160.4	181.08	178.64
	Frmd4b	NM_145148.2	698.93	702.27	512.75	698.28	603.17	762.58	1457.35	701.01	582.44	809.19
	Ppfia4	NM_001144855.1	10	51.96	50.02	10.23	34.94	11.33	8.19	65.05	81.48	47.37
	Klrb1d	NM_008526.1	15.45	31.38	62.35	27.83	38.89	10.41	8.19	65.05	100.52	49.71
	SFRP	NM_013834.2	13.63	43.73	36.74	1.43	21.75	8.56	15.36	43.23	41.93	37.99
	Tmem206	NM_025864.3	962.51	360.65	284.23	676.28	595.26	513.71	580.69	263.03	219.17	435.7
	Ptgds	NM_008963.2	24.54	27.27	43.38	22.55	38.89	24.29	7.17	58.59	71.23	47.37
	TNF	NM_013693.1	379.01	47.85	121.13	151.89	77.13	105.7	8.19	91.72	101.99	46.59
	P2ry6	NM_183168.2	669.85	764	507.06	782.74	620.31	782.94	916.61	693.74	664.46	886.55
	Rap1gds1	NM_001040690.1	506.25	784.58	446.37	617.33	684.91	726.5	1031.31	636.36	598.55	788.88
	Pparg	NM_011146.1	24.54	51.96	40.54	20.79	34.94	15.96	7.17	59.39	80.01	53.62
	P2rx7	NM_001038887.1	1391.5	488.24	340.17	868.97	723.15	686.72	638.04	456.97	416.92	477.9
	St3gal6	NM_018784.2	1553.28	1640.68	1141.42	2087.57	1798.97	1879.28	3374.54	1967.27	1427.62	1917.94
	Vegf	NM_001025250.3	35.45	51.96	18.73	8.47	16.48	17.81	97.29	29.49	37.54	19.24
	Cd34	NM_001111059.1	420.81	751.66	401.81	335.78	133.82	336.07	752.74	258.99	471.11	908.43
	Itga6	NM_008397.3	695.3	908.06	1109.18	910.32	1760.74	1742.35	2669.93	2132.93	875.39	1175.65
	Eya4	NM_010167.4	339.01	109.58	101.22	289.14	207.65	135.31	72.71	122.42	170.83	145.04
	Sesn1	NM_001013370.2	768.01	484.13	343.02	542.54	720.51	433.22	1023.12	601.62	534.1	662.3
	Beclin	NM_019584.3	555.33	422.39	292.76	505.59	501.65	481.33	449.6	391.52	320.24	409.92
	Igf2	NM_001122736.1	2.73	68.43	17.78	9.35	37.57	16.88	64.52	32.73	47.79	28.62
	Magi3	NM_001159354.1	57.26	142.51	98.38	125.49	129.86	98.3	146.45	120.81	119.56	132.54
	Ptgs1	NM_008969.3	2173.14	1932.9	1447.69	1868.49	1966.41	2026.39	3816.97	2152.32	1606.32	2094.53
	Smad7	NM_001042660.1	169.96	484.13	121.13	201.16	160.19	186.19	506.95	247.68	255.79	296.62
	Slc7a8	NM_016972.2	379.01	364.77	129.67	319.06	143.05	347.18	506.95	308.28	255.79	423.98
	Hmox1	NM_010442.2	480.8	368.88	156.22	267.15	157.55	262.98	293.93	159.6	163.51	163.79
	Cst3	NM_009976.3	77766.9	99482.4	52627.7	68411.3	48122.6	50514.4	128311	85181.8	46534.3	88515.1
	SOCS2	NM_001168655.1	51.81	56.08	143.89	71.82	133.82	72.4	31.75	166.06	211.84	127.07
	Gpm6b	NM_023122.2	39.08	39.61	34.85	33.1	29.66	73.32	8.19	26.26	19.96	55.18
	TARDBP	NR_027864.1	1362.42	1113.85	904.36	1469.91	1377.08	1375.98	1473.74	982.22	777.25	1044.38
	Fer1l3	NM_001099634.1	22.72	31.38	72.78	10.23	21.75	18.73	7.17	73.13	88.8	39.56
	Egr2	NM_010118.2	79.07	101.35	55.71	43.66	34.94	40.01	23.56	48.89	53.65	41.12
	CD300f	NM_001169153.1	735.29	39.61	28.21	541.66	388.27	424.89	384.05	25.45	31.68	230.21
	Olfr920	NM_146787.2	151.78	51.96	95.53	111.41	164.14	74.25	39.94	66.67	116.63	85.66
	Slc12a2	NM_009194.3	222.68	216.6	143.89	180.92	211.6	176.02	498.76	174.14	170.83	230.21
	Clec7a	NM_020008.2	4.54	14.92	11.14	16.39	11.21	15.03	8.19	20.61	53.65	8.3
	Enpp2	NM_001136077.1	177.23	1344.34	223.54	129.89	516.16	569.22	826.48	703.43	427.17	1341.3
	Pitpnm1	NM_001136078.1	44.54	68.43	57.6	52.46	83.72	82.57	97.29	82.02	58.04	72.37
	Gas2l3	NM_001033331.2	82.71	39.61	2.61	9.35	1.98	7.63	7.17	1	5.31	5.18
	Fcnb	NM_010190.1	6.36	31.38	39.59	24.31	29.66	10.41	8.19	44.04	58.04	34.09
	Jarid2	NM_021878.2	402.64	109.58	143.89	208.2	239.29	171.39	171.03	132.12	143	152.85
	Tmem195	NM_178767.5	478.98	570.56	446.37	604.13	559.66	578.47	1031.31	510.3	430.1	705.27
	H2-Oa	NM_008206.2	17.27	19.04	38.64	26.95	38.89	26.14	7.17	52.12	55.11	43.46
	Pdgfb	NM_011057.3	1687.8	1253.79	765.92	1076.62	1048.79	997.58	1326.26	828.69	617.59	857.64
	Lrrc3	NM_145152.4	589.87	768.12	459.65	436.08	302.57	703.37	1121.43	522.42	482.83	724.81
	Ccl6	NM_009139.2	108.16	163.09	138.2	140.45	124.59	148.26	105.49	216.16	198.66	134.1
	Serpine2	NM_009255.2	718.93	813.39	463.44	764.27	464.74	611.78	1121.43	708.28	520.91	788.1
	Bach2	NM_007521.3	204.5	360.65	227.34	299.7	158.87	351.8	416.83	281.62	292.41	303.66
	Csf1r	NM_001037859.1	10723.9	8905.13	6311.1	9798.65	8198.53	8357.43	15869	9259.39	6800.46	10741
	Agpat3	NM_053014.3	266.3	187.79	139.15	215.24	182.6	188.04	236.58	234.75	210.38	206.77
	Mr1	NM_008209.4	226.31	97.24	115.45	166.84	123.27	131.61	72.71	118.38	113.7	147.38
	Rasgrp3	NM_001166493.1	511.7	533.52	285.18	506.47	393.55	376.78	654.43	432.73	406.66	549
	Gmfb	NM_022023.1	1075.21	595.25	425.51	743.15	781.16	636.76	875.64	446.46	435.96	450.55
	Spry1	NM_011896.2	353.56	286.57	275.69	641.09	777.2	263.91	490.56	237.98	222.1	230.21
	Lilrb4	NM_013532.2	357.19	47.85	108.81	250.43	103.5	96.45	80.91	100.61	110.77	81.75
	Slc30a4	NM_011774.2	59.08	64.31	50.02	53.34	91.63	77.95	8.19	82.83	59.51	48.15
	Etv5	NM_023794.2	1102.48	1241.44	761.18	1181.32	982.87	768.13	1539.28	974.14	988.18	1178.78
	Errfi1	NM_133753.1	506.25	150.74	247.25	401.77	244.56	234.3	326.7	247.68	160.58	119.25
	Tspan4	NM_053082.2	457.17	179.55	255.78	356.01	323.67	278.71	326.7	266.26	248.46	140.35
	Ldhb	NM_008492.2	1151.56	1105.62	520.33	832.02	88.99	1138.21	1424.58	1458.18	1509.65	255.99
	Slc4a2	NM_009207.3	179.05	261.87	210.27	246.91	270.93	316.64	441.4	271.92	227.96	248.96
	EFNB1	NM_010110.4	39.08	130.16	31.05	55.1	30.98	47.42	72.71	76.36	68.3	90.34
	Gpr84	NM_030720.1	209.95	228.94	300.35	360.41	206.33	405.46	293.93	174.14	192.8	269.28
	Il10rb	NM_008349.5	1157.01	644.64	528.87	1015.03	628.22	983.7	932.99	533.74	469.65	704.49
	Pgrmc1	NM_016783.3	95.43	84.89	67.09	99.09	123.27	109.4	89.1	73.94	94.66	83.31
	Chi3l3	NM_009892.1	117.25	84.89	197.94	126.37	219.52	99.23	97.29	196.77	258.72	175.51
	Hspa1a	NM_010479.2	282.66	1080.92	1400.28	317.3	272.25	435.99	1137.82	767.27	611.73	1136.58
	Gpx3	NM_001083929.1	15.45	14.92	13.04	11.11	16.48	11.33	8.19	27.07	17.03	16.12
	Pde3b	NM_011055.2	3498.3	4674.05	2318.16	4611.01	3494.44	4529.01	7077.83	3979.39	3304.01	4387.03
	Gbgt1	NM_139197.2	411.73	233.06	189.41	356.89	343.45	338.85	408.63	307.47	343.68	378.67
	Smad	NM_008539.3	462.62	319.49	240.61	343.69	373.77	317.57	556.11	349.49	346.61	348.19
	Nuak1	NM_001004363.1	1395.14	1418.42	874.02	1418	1203.05	1484.23	1711.34	740.61	734.77	1133.46
	Fam46c	NM_001142952.1	520.79	496.47	190.35	323.46	222.15	400.84	506.95	386.67	362.72	486.49
	Jmy	NM_021310.3	126.34	113.7	101.22	99.09	96.9	84.42	80.91	141.01	147.39	103.63
	Ctsd	NM_009983.2	56973.5	41366.8	19520.7	48896.9	26542.9	42337.6	44823.6	22857	21780.8	34583.4
	Adrb1	NM_007419.2	557.15	438.85	110.7	407.04	100.86	379.56	572.49	482.83	308.52	381.01
	Cnn3	NM_028044.2	13.63	39.61	45.28	26.07	30.98	16.88	8.19	45.66	63.9	41.12
	Smad3	NM_016769.3	698.93	447.08	288.02	529.34	593.94	430.44	851.06	593.54	484.3	459.93
	Abcc3	NM_029600.3	297.21	500.59	203.63	290.02	223.47	257.43	638.04	188.69	241.14	502.9
	Cpne2	NM_153507.2	13.63	84.89	45.28	15.51	27.03	25.21	56.33	39.19	47.79	51.28
	Dap12	NM_011662.2	4681.67	3883.81	2927.86	4457.03	3321.73	3798.12	4718.21	3221.41	2312.35	3138.42
	Serpinf1	NM_011340.3	229.95	1401.96	131.57	306.74	154.91	385.11	687.2	455.35	626.38	950.62
	Bhlhe41	NM_024469.1	482.62	533.52	196.04	407.92	257.75	573.85	679	373.74	399.34	543.53
	Tnfrsf11a	NM_009399.3	575.32	504.7	501.37	530.22	654.59	599.75	638.04	524.04	709.87	544.31
	Abhd6	NM_025341.3	11.82	6.69	4.5	24.31	12.52	37.24	8.19	5.25	18.49	7.52
	Vps11	NM_027889.1	575.32	303.03	249.14	371.85	377.72	325.9	441.4	284.85	257.25	238.8
	Tgm1	NM_001161714.1	1.82	43.73	32	11.99	8.57	13.18	8.19	25.45	47.79	30.18
	IRP1	NM_007386.2	111.79	76.66	71.83	107.01	82.4	120.51	121.87	60.2	59.51	82.53
	Cbr1	NM_007620.2	117.25	68.43	89.84	109.65	124.59	91.82	138.26	103.03	104.92	100.5
	C1qa	NM_007572.2	14966.6	9855.89	7093.38	13328.6	7354.75	11265.3	12698.3	7800	6298.04	8830.62
	Hpgds	NM_019455.4	1998.64	1113.85	632.22	1403.92	1147.68	998.51	2202.93	1287.68	1226.94	1220.97
	Flt1	NM_010228.3	15.45	4.12	37.69	11.99	23.07	16.88	8.19	34.34	30.21	26.27
	Ctss	NM_021281.2	14183.1	13053.9	7706.88	14542.8	11291.5	12848.3	20260.6	13162.4	10674.8	12436.6
	Kcnk13	NM_146037.1	458.99	216.6	197.94	291.78	289.39	289.81	285.74	208.89	254.32	244.27
	CYBA	NM_007806.3	1720.52	940.98	821.87	1401.28	816.75	1252.01	1449.16	781.01	712.8	899.83
	Pdgfa	NM_008808.3	119.06	134.28	86.05	146.61	69.22	103.85	146.45	90.91	137.14	126.29
	Arhgap12	NM_001039692.1	649.85	694.03	516.54	842.57	615.04	704.3	1088.66	669.49	594.15	688.08
	NCF1 (p47)	NM_001286037.1	1264.26	1010.95	516.54	931.44	633.5	889.33	1465.54	850.5	657.14	1201.44
	Apbb2	NM_009686.1	199.05	76.66	120.19	183.56	131.18	164.91	162.84	69.9	125.42	130.98
	Rapgef5	NM_175930.5	1298.8	1673.6	928.07	1798.1	1566.93	1725.7	2628.97	1499.39	1171.28	1706.19
	Cd86	NM_019388.3	1186.1	549.98	389.48	776.58	493.74	562.74	662.62	452.12	393.48	609.95
	Tmcc3	NM_172051.2	533.52	191.9	161.91	382.41	114.04	290.74	318.51	187.88	192.8	129.41
	Mrgpra4	NM_153524.2	10	14.92	93.64	16.39	50.76	13.18	8.19	123.23	56.58	30.96
	Fcgrt	NM_010189.3	269.94	224.83	278.54	288.26	268.3	336.07	343.09	335.76	329.03	205.99
	Cadm1	NM_207675.2	571.69	990.37	420.77	820.58	178.64	806.07	597.07	503.03	418.38	499.78
	Kl	NM_013823.1	1.82	35.5	4.5	2.31	3.3	1	8.19	15.76	5.31	29.4
	Ppap2a	NM_008247.2	209.95	228.94	206.47	249.55	290.71	265.76	334.89	249.29	203.06	268.49
	Nedd1	NM_008682.2	126.34	142.51	128.72	130.77	140.41	146.41	179.22	139.39	150.32	112.22
	Timp2	NM_011594.3	715.29	562.33	422.67	686.84	537.25	531.29	621.65	590.3	456.46	422.42
	Fcgr1	NM_010186.5	475.35	846.32	734.63	789.78	852.35	1136.36	2571.62	758.38	671.79	479.46
	Sec22b	NM_011342.4	286.3	241.29	206.47	224.03	268.3	242.63	302.12	255.76	217.7	266.93
	Chn2	NM_001163640.1	309.93	410.04	235.87	295.3	290.71	328.67	523.34	274.34	257.25	363.04
	Myd88	NM_010851.2	248.13	278.33	262.42	316.42	286.75	303.69	367.67	280	292.41	259.12
	IRP2	NM_022655.2	399	274.22	224.49	390.33	356.63	364.75	465.98	326.06	320.24	361.48
	Usp2	NM_016808.2	1418.77	1434.88	416.98	1009.75	657.23	649.71	1424.58	1006.46	677.65	1394.43
	Kctd12	NM_177715.4	4794.37	6094.02	4386.22	4227.39	5783.2	4353.23	7258.08	3675.56	2898.26	3269.69
	Pik3r4	NM_001081309.1	155.42	80.77	135.36	142.21	135.14	200.07	130.07	151.52	188.41	160.67
	5430435G22Rik	NM_145509.2	108.16	51.96	48.12	48.06	30.98	23.36	8.19	55.35	55.11	36.43
	Abi1	NM_001077190.1	1107.93	768.12	677.74	1128.53	1180.64	1223.33	1162.4	861.82	734.77	892.02
	Mras	NM_008624.3	91.8	282.45	181.82	126.37	107.45	141.78	187.42	174.14	173.76	191.14
	Ganc	NM_172672.2	68.17	109.58	43.38	62.14	66.58	67.77	113.68	69.09	58.04	78.62
	Fizz1	NM_020509.3	28.18	126.05	13.99	11.11	12.52	8.56	203.8	20.61	19.96	11.43
	Nfkb1	NM_008689.2	684.39	652.88	385.69	524.07	655.91	563.67	1006.73	591.11	441.82	581.04
	CXCL10	NM_021274.1	48.17	80.77	34.85	30.47	54.71	22.44	8.19	44.04	52.18	40.34
	ATG5	NM_053069.5	60.9	51.96	72.78	73.58	63.94	78.87	23.56	102.22	96.13	88
	Axl	NM_009465.3	39.08	121.93	122.08	63.9	57.35	51.12	15.36	77.98	80.01	69.25
	Lrrc8a	NM_177725.4	611.68	504.7	400.86	693	467.38	627.51	564.3	454.55	481.37	540.41
	BMP1	NM_009755.2	22.72	19.04	21.57	25.19	27.03	15.96	8.19	34.34	25.82	33.31
	Synj1	NM_001045515.1	478.98	294.8	242.51	330.5	331.58	311.09	318.51	304.24	299.73	295.06
	Exoc1	NM_027270.1	49.99	51.96	66.14	50.7	52.08	36.31	15.36	69.09	93.2	63.78
	Dfna5	NM_018769.3	28.18	93.12	48.12	31.34	41.53	15.03	15.36	69.09	82.94	50.5
	Carhsp1	NM_025821.2	53.62	89.01	65.19	83.26	98.22	69.62	23.56	97.37	147.39	92.69
	Ptms	NM_026988.2	989.78	356.53	516.54	633.17	508.25	662.66	826.48	482.83	397.87	393.51
	SREBP2	NM_033218.1	231.77	146.63	123.03	176.52	206.33	182.49	293.93	153.94	159.11	185.67
	Sparc	NM_009242.4	648.04	825.74	346.81	608.53	543.84	610.85	998.54	494.95	428.63	785.75
	D3Bwg0562e	NM_177664.5	80.89	89.01	93.64	104.37	118	144.56	187.42	81.21	110.77	94.25
	Acvr1	NM_007394.3	228.13	220.71	160.96	210.84	232.7	175.09	252.96	198.38	197.2	213.8
	Tspo	NM_009775.4	48.17	89.01	32.95	24.31	34.94	32.61	31.75	52.93	14.1	43.46
	C5ar2	NM_001146005.1	709.84	319.49	194.15	395.61	418.59	683.94	719.97	253.33	285.08	233.33
	Il10ra	NM_008348.2	2954.79	2957.75	1812.76	2809.94	2633.52	2853.5	3776.01	1822.63	1546.27	2500.05
	Nlgn3	NM_172932.3	28.18	76.66	1	2.31	15.16	11.33	39.94	1	9.7	2.05
	Vegfr	NM_010612.2	88.16	31.38	31.05	136.93	23.07	80.72	80.91	23.84	18.49	78.62
	Cfd	NM_013459.1	13.63	56.08	26.31	11.99	19.12	15.03	8.19	44.85	41.93	23.93
	Zmynd8	NM_027230.3	59.08	56.08	41.48	75.34	70.53	63.14	23.56	64.24	63.9	69.25
	Npnt	NM_001029836.1	233.58	1076.81	470.08	444	368.5	525.74	908.41	404.44	403.73	728.71
	Lag3	NM_008479.1	871.62	1076.81	443.53	862.81	261.7	566.44	908.41	648.48	648.35	851.39
	Scarb2	NM_007644.3	773.46	582.91	261.47	542.54	454.19	568.29	1080.47	429.49	351	574.79
	Sncaip	NM_001199151.1	68.17	89.01	44.33	92.06	88.99	59.44	72.71	83.64	69.76	89.56
	Lmo2	NM_001142335.1	1680.53	1109.73	771.61	1301.86	1404.77	954.1	1989.9	1075.15	1045.31	1185.03
	Tlr6	NM_011604.3	284.48	253.64	163.8	262.75	241.93	273.16	285.74	211.31	277.76	262.24
	Chl1	NM_007697.2	10	19.04	14.93	16.39	4.61	8.56	8.19	11.72	25.82	11.43
	Ripk2	NM_138952.3	119.06	117.82	88.9	99.09	119.32	107.55	146.45	87.68	97.59	127.07
	Adap2	NM_172133.1	1487.85	1640.68	825.66	1205.08	890.59	1126.18	1940.75	1199.6	961.82	1143.62
	Napg	NM_028017.1	269.94	224.83	176.13	249.55	245.88	199.15	285.74	228.28	208.92	230.21
	Bach1	NM_007520.2	568.05	307.14	251.04	410.56	438.37	375.86	629.85	363.23	330.49	394.29
	Slco1a4	NM_030687.1	8.18	56.08	2.61	3.19	3.3	7.63	23.56	1	6.77	1
	Mapk14	NM_011951.2	795.27	582.91	521.28	632.29	876.08	711.7	1186.98	655.76	532.63	623.23
	X99384	NM_013753.2	753.47	702.27	409.39	433.44	470.01	387.88	875.64	488.48	450.61	495.87
	LRP1	NM_008512.2	4218.14	2706.68	2261.26	3492.71	3642.11	3972.05	4750.99	2569.29	2003.28	3111.86
	Il18	NM_008360.1	115.43	241.29	153.37	217.87	156.23	222.28	343.09	153.94	126.89	195.83
	Ly96	NM_016923.1	168.14	167.21	118.29	205.56	149.64	185.27	261.16	141.82	131.28	177.86
	Tfe3	NM_172472.3	344.47	208.36	210.27	294.42	265.66	281.49	343.09	218.59	192.8	251.3
	Hps4	NM_138646.3	728.02	652.88	308.88	456.32	305.21	460.97	687.2	379.39	282.15	399.76
	Siglec3 (CD33)	NM_001111058.1	1296.98	825.74	619.9	1012.39	894.54	954.1	1522.9	542.63	541.42	769.34
	Polr2b	NM_153798.2	268.12	241.29	201.73	246.03	210.29	316.64	269.35	241.21	290.94	227.86
	MARCO	NM_010766.2	1	27.27	1	1	1	1	8.19	1	1	2.05
	Inpp4b	NM_001024617.2	820.72	957.45	550.68	800.34	662.5	724.65	1219.75	681.62	494.55	838.89
	Tgfb1	NM_011577.1	1211.54	1220.86	759.29	1073.98	1098.89	1174.29	1793.27	957.17	759.68	1155.34
	Rock2	NM_009072.2	219.04	282.45	186.56	256.59	240.61	258.36	293.93	245.25	230.89	224.74
	LAMP2a	NM_001017959.1	3192.91	2599.67	1582.34	2947.19	2273.6	2876.63	3546.6	1972.12	1644.41	2492.24
	Eps15l1	NM_001122832.1	329.93	200.13	220.7	347.21	352.67	331.45	367.67	288.08	258.72	331.78
	Gab1	NM_021356.2	460.8	467.66	316.47	544.3	665.14	473	752.74	434.34	400.8	488.06
	Sox4	NM_009238.2	246.31	397.69	168.55	264.51	207.65	262.98	334.89	230.71	217.7	314.59
	C1qb	NM_009777.2	11345.6	7810.32	5257.63	10723.4	3804.27	7018.68	9494.8	6219.39	4828.85	7725.78
	Stab1	NM_138672.2	895.25	591.14	395.17	536.38	228.74	440.62	785.52	271.92	314.38	482.59
	Cux1	NM_009986.3	1142.47	895.71	618.95	891.85	789.07	974.45	1178.79	739.8	734.77	1060.79
	Entpd1	NM_009848.3	2331.29	2060.49	1518.81	2878.56	1296.66	2716.57	2940.31	2227.47	1637.08	2250.02
	Tmem86a	NM_026436.3	629.86	500.59	180.87	421.12	268.3	326.82	687.2	303.43	308.52	399.76
	Gas7	NM_001109657.2	49.99	97.24	74.67	53.34	79.76	45.57	8.19	89.29	129.82	67.69
	Nos2	NM_010927.3	64.53	196.02	62.35	30.47	48.12	35.39	138.26	52.93	100.52	43.46
	NCF2 (p67)	NM_010877.4	1131.56	578.79	735.58	795.94	1027.7	682.09	785.52	730.91	737.7	914.68
	Tgfbr2	NM_009371.2	2060.44	1422.54	919.53	1579.02	1882.03	1634.11	2514.26	1236.77	835.84	1363.96
	Cxcr4	NM_009911.3	199.05	39.61	67.09	76.22	57.35	44.64	23.56	90.1	118.1	55.96
	Cxcl16	NM_023158.6	153.6	265.99	98.38	136.05	49.44	109.4	80.91	126.46	134.21	163.79
	BAI1	NM_174991.3	1.82	56.08	1	4.07	1.32	1.16	31.75	5.25	11.17	6.74
	Olfr110	NM_146328.2	273.57	216.6	121.13	219.63	176.01	180.64	130.07	210.51	264.58	216.92
	Cables1	NM_001146287.1	1215.18	796.93	507.06	814.42	670.41	861.58	1186.98	587.88	532.63	796.69
	Cmklr1	NM_008153.3	622.59	397.69	437.84	464.24	414.64	574.77	883.83	591.92	364.18	205.2
	Rilpl1	NM_021430.2	686.21	327.72	170.44	363.05	198.42	169.54	547.92	278.38	217.7	327.88
	Hvcn1	NM_001042489.1	342.65	179.55	132.51	243.39	154.91	331.45	277.54	243.64	195.73	166.14
	Msr1	NM_001113326.1	68.17	2.57	50.97	53.34	34.94	52.97	8.19	38.38	78.55	37.21
	Tagap	NM_145968.2	2940.24	3155.31	1234.34	1200.68	915.64	1235.35	2170.15	1780.61	1275.28	1476.47
	Sbf2	NM_177324.2	391.73	368.88	296.56	387.69	357.95	361.05	465.98	307.47	298.27	343.5
	Frmd4a	NM_001177843.1	282.66	377.11	247.25	257.47	277.53	239.85	490.56	243.64	192.8	235.68
	SCARF1	NM_001004157.2	11.82	47.85	42.43	8.47	34.94	14.11	7.17	25.45	44.86	36.43
	Ctsf	NM_019861.1	855.26	957.45	559.21	924.4	646.68	894.89	1146.01	735.76	572.18	858.42
	Cox2	NM_011198.3	1	31.38	1	4.07	1.32	3.01	8.19	13.33	3.85	6.74
	Gas6	NM_019521.2	480.8	504.7	283.28	398.25	342.13	381.41	580.69	315.56	245.53	407.58
	Sult1a1	NM_133670.1	157.24	179.55	215.01	237.23	148.32	255.58	154.65	263.84	213.31	180.98
	Ccl5	NM_013653.1	26.36	19.04	1	6.71	1	6.71	8.19	4.44	27.28	4.4
	Mlph	NM_053015.3	137.24	146.63	22.52	141.33	17.8	49.27	48.13	108.69	68.3	99.72
	Ap3d1	NM_007460.1	718.93	545.86	398.96	531.98	591.31	530.36	924.8	473.13	380.3	489.62
	Golga3	NM_008146.3	300.84	187.79	164.75	250.43	268.3	288.89	326.7	215.35	170.83	243.49
	Mef2c	NM_025282.2	1420.59	1443.12	883.5	1620.37	2116.71	1798.79	2440.53	1167.27	964.75	1473.35
	Prrt2	NM_001102563.1	1	27.27	1.66	2.31	1.32	1	8.19	5.25	1.46	5.96
	Tspan7	NM_019634.2	697.12	611.72	349.66	590.05	468.69	579.4	916.61	498.18	348.07	478.68
	Nr3c1	NM_008173.3	913.43	768.12	550.68	791.54	952.55	830.12	1064.08	754.34	624.91	721.68
	Rptor	NM_028898.2	229.95	158.97	117.34	140.45	197.1	120.51	212	146.67	143	149.73
	Mef2a	XM_976032.1	1973.19	1685.95	767.82	1926.56	1482.55	1642.43	2112.8	1488.08	1257.7	1544.45
	Crybb1	NM_023695.2	275.39	718.73	148.63	241.63	118	305.54	351.28	191.11	153.25	473.99
	Lgmn	NM_011175.2	5939.57	4307.74	2949.67	5895.6	3817.45	4796.39	6733.72	3564.85	3482.71	4905.86
	Ahcyl1	NM_145542.3	504.43	393.58	285.18	423.76	402.77	416.56	490.56	361.62	367.11	389.6
	Tmem64	NM_181401.3	793.46	706.38	465.34	707.96	940.69	656.19	1023.12	623.43	557.53	665.42
	Mertk	NM_008587.1	2854.81	2015.22	992.55	1995.19	1354.67	2013.43	2858.38	1362.83	1225.48	1962.48
	Ptgfrn	NM_011197.3	33.63	84.89	58.55	26.95	78.45	66.84	8.19	94.95	81.48	45.03
	RHOA	NM_016802.4	1716.88	1299.06	920.48	1604.53	1336.21	1318.62	2022.68	1197.17	1040.91	1238.16
	Mef2d	NM_133665.3	119.06	158.97	54.76	90.3	73.17	85.35	146.45	71.52	84.41	81.75
	Vta1	NM_025418.3	55.44	64.31	29.16	51.58	45.49	49.27	31.75	60.2	55.11	50.5
	Slc6a1	NM_178703.4	1.82	23.15	2.61	7.59	7.25	6.71	8.19	7.68	8.24	8.3
	Tspan3	NM_019793.3	184.5	187.79	107.86	155.4	114.04	121.43	162.84	120	137.14	159.1
	Nrip1	NM_173440.2	1473.3	1760.04	978.32	1455.83	1439.04	1589.7	2317.63	1194.75	920.8	1384.27
	Fabp4	NM_024406.2	1	47.85	13.99	1.43	5.93	1.16	7.17	19.8	11.17	9.86
	ATG12	NM_026217.1	188.14	97.24	111.65	154.53	136.46	125.13	97.29	154.75	144.46	145.04
	Gnas	NM_010309.3	638.95	710.5	315.52	412.32	483.2	361.05	826.48	437.58	293.87	386.48
	Not detected genes
	Cd200r4	NM_207244.2	1	4.12	1	8.47	1.32	1	8.19	4.44	3.85	5.96
	Abcb5	NM_029961.2	1.82	4.12	1	1	1.32	1	8.19	1	1.46	1
	Apod	XM_003689301.1	1.82	4.12	1	1	1.32	1	8.19	1	1.46	1.27
	Cntn6	NM_017383.3	1.82	4.12	1	1	1.32	1	8.19	1	1.46	1
	MAPT	NM_001038609.2	1.82	4.12	1	4.07	1.32	1	8.19	1	1.46	1
	WIF1	NM_011915.1	1.82	4.12	5.45	1	1.32	3.93	8.19	2.83	1.46	3.61
	Sez6l	NM_019982.2	1.82	4.12	1	1	1	1	7.17	1	1.46	4.4
	Housekeeping genes
	Cltc	NM_001003908.1	4916.16	4023.75	2612.1	4436.79	5390.32	4229.25	5758.74	3644.04	2448.57	3354.86
	Gusb	NM_010368.1	2269.49	838.09	796.27	1811.3	1187.23	1356.55	1186.98	687.27	607.34	842.01
	Gapdh	NM_008084.1	520.79	871.01	1184.09	523.19	848.4	528.51	859.25	1185.05	1572.63	1051.42
	Hprt1	NM_013556.2	104.52	146.63	103.12	96.45	83.72	114.95	171.03	87.68	85.87	100.5
	Pgk1	NM_008828.2	40.9	72.54	137.25	78.86	85.04	77.95	23.56	132.93	201.59	122.38
	Tubb5	NM_011655.4	319.02	253.64	227.34	247.79	205.01	291.66	334.89	229.09	195.73	216.92
			446.505	446.506	446.506	446.506	446.508	446.504	446.519	446.508	446.502	446.503
	Negative Controls
	NEG_A	ERCC_00096.1	1	1	1	1.62	1	1	1	1	1	1
	NEG_B	ERCC_00041.1	1	1	1	1	1	1	1	1	1	1
	NEG_C	ERCC_00019.1	1	2.62	6.75	8.62	7.5	4.25	5.88	7.5	7.62	6.62
	NEG_D	ERCC_00076.1	1	1.62	1	1	1	1	1	1	3.62	1
	NEG_E	ERCC_00098.1	2.5	1	1	1	1	1.25	1	1	3.62	1
	NEG_F	ERCC_00126.1	1.5	1	1	1	1	1	1	1	1	3.62
	NEG_G	ERCC_00144.1	3.5	6.62	4.75	1	3.5	3.25	1	9.5	1	1.62
	NEG_H	ERCC_00154.1	3.5	1	1	1	1	1	2.88	1	1	1
	Positive Controls
	POS_A	ERCC_00117.1	23249.5	25748.6	21336.8	15881.6	17208.5	17689.2	18099.9	13641.5	15654.6	14187.6
	POS_B	ERCC_00112.1	9882.5	11355.6	9210.75	7624.62	8425.5	8387.25	9391.88	7647.5	9195.62	7373.62
	POS_C	ERCC_00002.1	3049.5	3510.62	3047.75	2415.62	2663.5	2545.25	2808.88	2300.5	2693.62	2256.62
	POS_D	ERCC_00092.1	531.5	587.62	483.75	415.62	445.5	427.25	452.88	311.5	433.62	332.62
	POS_E	ERCC_00035.1	67.5	109.62	70.75	50.62	70.5	84.25	70.88	44.5	53.62	58.62
	POS_F	ERCC_00034.1	37.5	29.62	31.75	16.62	20.5	7.25	19.88	21.5	20.62	24.62

## Sheet: Fig3A
		Lipid profiling of microglia
				n-3 sufficient				n-3 deficient
				#1	#2	#3	#4	#1	#2	#3	#4
			C10:0	1.01215	0.777902	1.23311	0.773905	0.638067	0.478722	0.616106	0.460712
			C12:0	0.117651	0.137659	0.101927	0.100443	0.0706348	0.063345	0.0310381	0.0556031
			C14:0	3.75965	1.84411	2.40027	1.05218	1.62931	1.90554	1.98799	1.44303
			C16:0	40.4028	38.373	39.3477	36.8346	37.6742	37.1098	38.855	35.0794
			C18:0	23.0977	24.5656	22.4558	25.2803	23.4872	22.8883	26.2303	23.4027
			C20:0	0.354684	0.388302	0.475658	0.418238	0.680448	0.439261	0.460915	0.523375
			C22:0	1.26302	0.462326	0.587577	0.45611	1.1949	0.778832	0.586619	1.02645
			C14:1 n-7	0.0813177	0.0376614	0.153889	0.113616	0.0353174	0.0477684	0.00620761	0.0379513
			C16:1 n-7	1.55715	1.35711	1.17515	1.85078	1.39033	1.28767	0.921831	1.2065
			C18:1n-7	3.25271	3.36745	4.06507	3.53526	2.38039	3.34171	3.59576	2.10144
			C18:1 n-9	15.857	13.8464	11.7515	14.7207	10.1702	14.6244	11.7572	14.1673
			C20:1 n-9	0.21627	0.201293	0.289791	0.18936	0.177764	0.183804	0.22037	0.481011
			C22:1 n-9	0.619399	0.228565	0.497642	0.869408	0.570964	0.502606	0.504369	1.42891
			C24:1 n-9	0.0968892	0.779201	0.229835	0.62571	0.234272	0.192112	0.0838028	0.231238
			C18:2 n-6 (LNA)	1.94124	1.34542	1.41898	1.76845	1.93775	1.94916	1.61708	2.03613
			C:18:3 n-6	0.292398	0.28311	0.553601	0.210766	0.177764	0.198343	0.138119	0.0291254
			C20:2 n-6	0	0.159736	0.17987	0.223938	0.1966	0.172382	0.0853547	0.0962022
			C20:4 n-6 (ARA)	2.77864	7.51409	7.59853	6.62759	10.7282	8.31274	8.25147	8.67762
			C22:4 n-6	0.486176	0.392198	0.665521	0.775551	0.97476	0.823485	0.51368	0.987617
			C22:5 n-6	0.114191	0.240253	0.379727	0.568079	2.48399	1.87751	1.92902	2.47919
			C18:3 n-3 (ALA)	0.617668	0.605179	0.839396	0.334261	0.469721	0.318802	0.0915623	0.12268
			C20:3 n-3	0.301048	0.527259	0.567591	0.17948	0.952392	0.706141	0.240545	0.734314
			C20:5 n-3 (EPA)	0.436001	0.855822	1.12519	0.81507	0.814654	0.761179	0.599035	1.99906
			C22:5 n-3	0.669573	0.201293	0.281797	0.176187	0.26488	0.499491	0.184677	0.348623
			C22:6 n-3 (DHA)	0.674764	1.50905	1.62483	1.50006	0.665144	0.536875	0.491953	0.843755

## Sheet: Fig 3B
		Synaptosomes Fatty Acid composition
			n-3 sufficient	n-3 sufficient	n-3 sufficient	n-3 sufficient		n-3 deficient	n-3 deficient	n-3 deficient	n-3 deficient
		NOMS	1	2	3	4		5	6	7	8
		14:0	0.128673	0.161342	0.161082	0.118688		0.106803	0.128645	0.117434	0.139485
		15:0	0.075059	0.0645369	0.0751718	0.0539491		0.0427213	0.0536021	0.0640547	0.0536481
		16:0	21.617	23.2118	22.6482	22.2702		22.0656	22.8023	22.0989	23.2511
		17:0	0.128673	0.129074	0.150344	0.129478		0.128164	0.139365	0.160137	0.139485
		18:0	22.6356	22.7385	22.7663	23.0255		22.0763	22.6844	22.291	22.1137
		20:0	0.0965044	0.118318	0.0859107	0.129478		0.0747624	0.107204	0.0854062	0.107296
		22:0	0.0965044	0.0752931	0.0536942	0.0755287		0.0427213	0.0428816	0.0427031	0.0429185
		16:1n-7	0.471799	0.484027	0.504725	0.463962		0.555378	0.503859	0.533789	0.515021
		16:1n-9	0.375295	0.430246	0.375859	0.377644		0.341771	0.353774	0.320273	0.343348
		18:1n-7	3.19537	3.05475	3.3183	3.25852		3.41771	3.2054	3.54436	3.30472
		18:1n-9	12.2989	11.9393	11.9845	12.1709		11.2891	10.9348	11.6046	10.912
		20:1n-7	0.075059	0.0968054	0.0859107	0.107898		0.0747624	0.0857633	0.0854062	0.0965665
		20:1n-9	0.332404	0.354953	0.322165	0.377644		0.256328	0.278731	0.266894	0.27897
		18:2n-6	0.900708	0.763687	0.740979	0.776867		1.17484	1.02916	1.20636	0.922747
		20:2n-6	0.107227	0.107562	0.0966495	0.0971083		0.160205	0.150086	0.149461	0.150215
		20:3n-6	0.557581	0.430246	0.36512	0.312905		0.32041	0.353774	0.298922	0.343348
		20:4n-6	14.8081	14.1121	14.1645	13.8433		15.5933	14.7942	15.1703	15
		22:4n-6	3.05597	3.15155	3.01761	3.16142		3.81288	3.94511	3.61909	3.81974
		22:5n-6	1.7478	1.79628	1.79338	1.83427		15.369	15.4803	15.4158	15.6116
		18:3n-3	0.075059	0.0645369	0.064433	0.0755287		0.064082	0.0643225	0.0747304	0.0536481
		20:5n-3	0.171563	0.172099	0.161082	0.151057		0.0854427	0.0750429	0.0640547	0.0643777
		22:5n-3	0.182286	0.161342	0.171821	0.205006		0.117484	0.0750429	0.0320273	0.0321888
		22:6n-3	16.8668	16.3816	16.8922	16.9832		2.83029	2.71226	2.75435	2.70386

## Sheet: Fig3C
					Ex vivo experiments
					n-3 sufficient vs n-3 deficient synaptosomes and microglia
						n-3 sufficient MIG	n-3 deficient MIG	n-3 sufficient MIG	n-3 deficient MIG
						n-3 sufficient SYN	n-3 sufficient SYN	n-3 deficientSYN	n-3 deficientSYN
						9.4	10.5	9.3	22.1
						8.5	25.2	14.8	32.5
						10.4	12.4	12.6	15
						10.8	21	8.3	27.3
						11.3	20.7	11.9	12.2
						17.3	29.8	14.9	25.1
						12.7	17.4	17.4	25.3
						11.5	12.7	13.7	16.9

[truncated: 21 more sheets: Fig4A-C, Fig4D, Fig4E, Fig4F, Fig 5A, Fig5B-C, Fig6B, Fig6C-D, Fig6F, Fig6G, Fig7B-E, Fig7C-F, Suppl Fig1, Suppl Fig2, Suppl Fig3, Suppl Fig4, Suppl Fig5, Suppl Fig6, Suppl Fig7, Suppl Fig8 …]
